# Supplementary material for: Development of Rapid Extraction Method of Mycobacterium avium Subspecies paratuberculosis DNA from Bovine Stool Samples
Source: Diagnostics (Basel). 2019 Mar 29;9(2):36. doi: 10.3390/diagnostics9020036 (PMC6627389; doi:10.3390/diagnostics9020036)
Supplement: Supplementary file 1 [file diagnostics-09-00036-s001.zip]

Archive with 5 entries (4 files):
- Supplementary Figure S1.pdf
- __MACOSX/
- __MACOSX/._Supplementary Figure S1.pdf
- Supplementary file 1.pdf
- __MACOSX/._Supplementary file 1.pdf
